# Supplementary material for: Seed Priming with ZnO and Fe3O4 Nanoparticles Alleviate the Lead Toxicity in Basella alba L. through Reduced Lead Uptake and Regulation of ROS
Source: Plants (Basel). 2022 Aug 28;11(17):2227. doi: 10.3390/plants11172227 (PMC9460373; doi:10.3390/plants11172227)
Supplement: Supplementary file 1 [file plants-11-02227-s001.zip]

Archive with 1 entries (1 files):
- plants-1861196-supplementary.pdf
